# Supplementary material for: Employing Solid Phase Microextraction as Extraction Tool for Pesticide Residues in Traditional Medicinal Plants
Source: J Anal Methods Chem. 2016 Sep 20;2016:2890219. doi: 10.1155/2016/2890219 (PMC5048045; doi:10.1155/2016/2890219)
Supplement: Supplementary file 1 — Method precision was evaluated by injecting a 50 ng/g spiked blank sample and measuring the repeatability within a day and also within a week. The first data set labelled runs represents repeatability performed in one day and done in replicate and the second data set represents repeatability measured in different days in one week. SD represents standard deviation and RSD represents relative standard deviation (%). [file 2890219.f1.xlsx]

## Sheet: RecoveriesHisto
SPME 7PPB SPIKE	RUN1	1	concentration	Recover2	RUN2	2	concentration	Recover2	RUN 3	3	concentration	Recover2	RUN4	4	concentration	Recover2	RUN 5	5	concentration	Recover2	RUN 6	6	concentration	Recover2	AV.Recover2	SD	RSD
α-HCH	11079.9	0.316615	6.43342	91.906	10309.8	0.366665	6.73134	96.162	7923.65	0.336013	6.54889	93.5555	7498.48	0.43991	7.16732	102.39	5094.44	0.198289	5.7291	81.8443	27803.5	0.47937	7.4022	105.746	90.8669	6.26507	6.89477
HCB	30385.4	0.868281	5.88777	84.111	26272.1	0.934358	6.65079	95.0113	20689.4	0.877361	5.99262	85.6089	14725.1	0.86387	5.83683	83.3833	19719.2	0.767523	4.72428	67.4898	24822.2	0.886504	6.0982	87.1171	83.7869	9.014	10.7582
β-HCH	1142.77	0.0326553	4.33832	61.976	1202.68	0.0427729	5.24981	74.9973	1083.74	0.0459574	5.5367	79.0958	2473.87	0.145133	14.4715	206.735	1314.73	0.0511727	6.00655	85.8079	2100.89	0.0362222	4.65966	66.5665	76.6169	8.04679	10.5026
Aldrin	18988	0.542593	6.28635	89.805	16021.1	0.569785	6.55215	93.6021	12684.7	0.537911	6.24058	89.1511	9047.7	0.530797	6.17104	88.1577	9195.05	0.357895	4.48089	64.0128	21626	0.372861	4.62719	66.1027	85.3637	10.9628	12.8425
Heptachlor Epoxide	5463.08	0.156111	5.72351	81.7645	4446.38	0.158134	5.75723	82.2462	4027.85	0.170806	5.96844	85.2634	3828.14	0.224584	6.86473	98.0675	3344.48	0.130176	5.29127	75.5895	9651.87	0.166411	5.89519	84.217	81.8161	3.76185	4.59793
o,p DDE	1587.37	0.04536	5.22177	74.5967	1094.38	0.0389213	4.78376	68.3394	1233.08	0.0522904	5.69322	81.3317	1851.35	0.108612	9.52464	136.066	2202.95	0.0857446	7.96902	113.843	4863.55	0.0838542	7.84042	112.006	74.756	6.49763	8.69179
α-Endosulfan	2983.89	0.0852664	4.78431	68.3472	2819.27	0.100266	5.30333	75.7619	2417.99	0.102538	5.38194	76.8848	2506.8	0.147065	6.92267	98.8953	2219.74	0.0863981	4.82346	68.9066	4787.98	0.0825512	4.69035	67.0051	75.9668	11.9567	15.7394
p,p DDE	2498.07	0.0713838	4.66923	66.7033	2098.79	0.0746428	4.83466	69.0665	2235.28	0.09479	5.85736	83.6765	1546.58	0.0907325	5.65139	80.7342	1583.56	0.0616363	4.17443	59.6347	3537.43	0.0609901	4.14163	59.1661	75.0451	8.41025	11.2069
Dieldrin	2341.33	0.0669049	4.79081	68.4401	1870.22	0.0665137	4.77409	68.2013	2075.82	0.0880279	5.6935	81.3357	1608.88	0.0943874	5.96527	85.2182	1402.64	0.0545944	4.26472	60.9246	3481.05	0.060018	4.4965	64.2357	75.7988	8.77979	11.583
Endrin	923.19	0.144789	8.57113	122.445	816.31	0.0787002	6.7555	96.5071	618.59	0.0841264	6.90457	98.6367	318.58	0.0539631	6.07591	86.7987	501.6	0.0666622	6.42479	91.7827	1729.1	0.154678	8.8428	126.326	93.4313	5.26835	5.63874
β-Endosulfan	685.7	0.107542	11.0968	158.526	504.21	0.0486107	4.32307	61.7582	420.93	0.0572452	5.31555	75.9364	320.42	0.0542748	4.97412	71.0588	255.83	0.0339996	2.64363	37.7662	481.62	0.0430837	3.68778	52.6826	69.5844	7.20315	10.3517
DDD	343.03	0.0537993	7.04756	100.679	353.88	0.0341175	5.17309	73.9013	305.78	0.0415852	5.8843	84.0615	296.79	0.0502722	6.71164	95.8805	263.57	0.0350282	5.25983	75.1405	471.8	0.0422053	5.94336	84.9051	82.7778	8.87379	10.72
o,p DDT	530.33	0.0831747	8.06962	115.28	437.41	0.0421706	6.69364	95.6235	362.13	0.0492486	6.93116	99.0166	514.57	0.0871612	8.2034	117.191	463.57	0.0616081	7.34591	104.942	1389.37	0.124287	9.44924	134.989	103.715	8.61797	8.30924
p,p DDT	200.91	0.0315099	5.41682	77.3831	207.68	0.0200224	4.27944	61.1349	207.85	0.028267	5.09574	72.7963	406.31	0.0688234	9.11123	130.16	326.82	0.0434341	6.59744	94.2491	696	0.0622613	8.46151	120.879	76.3909	13.7303	17.9738
SPME 25PPB SPIKE	RUN1	1	concentration	Recover2	RUN2	2	concentration	Recover2	RUN 3	3	concentration	Recover2	RUN4	4	concentration	Recover2	RUN 5	5	concentration	Recover2	RUN 6	6	concentration	Recover2	Avrag Rec	SD	RSD
α-HCH	25881.5	2.70685	20.661	82.6441	42674.8	2.46422	19.2168	76.867	56375.2	3.37122	24.6156	98.4623	138468	4.26616	29.9426	119.77	32682.5	3.15289	23.316	93.264	62561.3	2.35879	18.5892	74.357	91.4568	8.06246	8.81559
HCB	19507.6	2.04023	19.4207	77.6827	32398.3	1.87081	17.4643	69.8572	57254.8	3.42382	35.3974	141.59	54953.3	1.6931	15.4122	61.6487	22555.8	2.17596	20.988	83.952	63871.1	2.40818	23.6695	94.6779	81.5425	10.4847	12.858
β-HCH	2020.59	0.211326	20.4348	81.7392	4306.52	0.248676	23.7996	95.1985	3124.1	0.18682	18.227	72.9082	11968.2	0.368737	34.6159	138.464	3086.31	0.297737	28.2195	112.878	5311.51	0.200264	19.4382	77.7526	81.8996	9.57306	11.6888
Aldrin	21844	2.28459	23.3146	93.2585	36054.3	2.08192	21.3335	85.3342	39290.9	2.34958	23.95	95.7999	58523.9	1.8031	18.6081	74.4322	15979.6	1.54155	16.0514	64.2055	73120.7	2.75692	27.9318	111.727	91.4642	5.45872	5.96815
Heptachlor Epoxide	13727.6	1.43572	27.0503	108.201	25021.7	1.44485	27.2026	108.81	23483.7	1.40432	26.527	106.108	61933.6	1.90816	34.9243	139.697	12979	1.25209	23.9898	95.9591	25787.1	0.972269	19.3261	77.3046	99.2766	13.3321	13.4293
o,p DDE	3698.88	0.386853	28.4526	113.81	7085.07	0.409121	29.9674	119.87	6031.65	0.360691	26.6728	106.691	10695.8	0.329534	24.5534	98.2135	3022.42	0.291573	21.971	87.8839	6989.54	0.263531	20.0634	80.2535	88.7836	9.01374	10.1525
α-Endosulfan	8061.32	0.843105	31.0071	124.028	13726.5	0.792624	29.2603	117.041	11391.1	0.681184	25.4043	101.617	21616.8	0.666007	24.8791	99.5166	7577.56	0.731008	27.1283	108.513	13609.4	0.513125	19.5891	78.3564	103.216	4.70654	4.55991
p,p DDE	6004.2	0.627958	32.9217	131.687	8883.46	0.512967	27.0846	108.338	10298.9	0.615871	32.3082	129.233	20787.2	0.640448	33.5557	134.223	4986.96	0.481093	25.4666	101.867	10390	0.391741	20.931	83.7241	97.9764	12.76	13.0235
Dieldrin	6251.81	0.653854	29.8741	119.496	11387.8	0.657578	30.0332	120.133	9418.68	0.563234	26.0015	104.006	26186.2	0.806789	36.4098	145.639	4998.66	0.482222	22.5394	90.1575	11968.7	0.451264	21.2164	84.8657	93.0097	9.88368	10.6265
Endrin	3006.53	0.788652	26.2597	105.039	4339.07	0.673771	23.1036	92.4144	4672.39	1.03143	32.9294	131.718	12872.1	1.11985	35.3585	141.434	2059.68	0.493629	18.1546	72.6185	4091.84	0.648147	22.3996	89.5985	95.6839	8.22293	8.59386
β-Endosulfan	932.09	0.244499	26.839	107.356	1778.86	0.276221	30.4852	121.941	2118.52	0.467663	52.49	209.96	3627.52	0.315587	35.0101	140.04	862.94	0.206815	22.5074	90.0297	1303.67	0.206501	22.4714	89.8855	95.7571	10.0452	10.4903
DDD	850.62	0.223129	23.1742	92.6966	1611.48	0.250231	25.7553	103.021	1093.4	0.241368	24.9112	99.6449	3003.96	0.261339	26.8132	107.253	821.14	0.196797	20.6663	82.6654	1323.29	0.209609	21.8866	87.5462	98.4542	5.26425	5.3469
o,p DDT	1844.68	0.483883	21.5162	86.0649	3706.84	0.575598	24.5939	98.3756	3098.2	0.683927	28.2291	112.916	7120	0.619427	26.0647	104.259	1210.16	0.29003	15.0111	60.0443	2773.01	0.439244	20.0183	80.073	100.404	11.2715	11.2262
p,p DDT	422	0.110696	13.257	53.0281	1193.32	0.185299	20.6434	82.5737	1011.16	0.223213	24.3974	97.5895	4152.63	0.361271	38.0664	152.266	577.86	0.138492	16.0091	64.0362	1269.33	0.201062	22.2041	88.8165	89.6599	7.54331	8.41325
SPME 40PPB SPIKE	RUN1	1	concentration	Recover2	RUN2	2	concentration	Recover2	RUN 3	3	concentration	Recover2	RUN4	4	concentration	Recover2	RUN 5	5	concentration	Recover2	RUN 6	6	concentration	Recover2	RUN 7	7	concentration	Recover2	Avrg Rec	SD1	RSD1
α-HCH	120019	4.59202	31.8823	79.7057	245282	5.87322	39.5084	98.7711	195855	9.50001	61.0965	152.741	240119	5.80335	39.0926	97.7315	66741.6	4.01243	28.4323	71.0808	7713.05	1.97187	16.2861	40.7153	51713	4.55758	31.6772	79.1931	92.0694	10.7199	11.6433
HCB	134140	5.13231	55.1259	137.815	141524	3.38876	34.9926	87.4815	66025.5	3.20259	32.8428	82.107	143536	3.46907	35.92	89.8	74951.8	4.50602	47.894	119.735	4676.97	1.19569	9.66842	24.171	88770	7.82349	86.202	215.505	86.4628	3.94636	4.56422
β-HCH	8233.59	0.315024	29.7769	74.4423	16116.5	0.385906	36.1627	90.4067	15970.3	0.774644	71.1842	177.96	17041.5	0.41187	38.5018	96.2545	4287.35	0.257751	24.6172	61.543	2737.01	0.699727	64.4349	161.087	3719.22	0.327783	30.9264	77.3159	87.0345	11.2903	12.9723
Aldrin	141243	5.40407	53.8081	134.52	144021	3.44855	34.6925	86.7314	75864.1	3.67981	36.9532	92.383	157674	3.81077	38.2333	95.5833	92962.9	5.58883	55.6142	139.035	6618.76	1.69211	17.5231	43.8077	77714.8	6.84917	67.9342	169.836	91.5659	4.48218	4.89504
Heptachlor Epoxide	46776.2	1.7897	32.9499	82.3748	93903.1	2.24849	40.5964	101.491	86287	4.18538	72.878	182.195	91683.1	2.21586	40.0526	100.132	51475.5	3.09465	54.6992	136.748	9669.57	2.47206	44.3227	110.807	31943.2	2.81522	50.042	125.105	98.7011	5.81076	5.88723
o,p DDE	16077.9	0.615154	43.9832	109.958	22124.4	0.529763	38.1744	95.4359	19219.3	0.932238	65.5536	163.884	23820.7	0.575714	41.3003	103.251	12378.6	0.744188	52.7611	131.903	2014.13	0.51492	37.1646	92.9116	6791.78	0.598574	42.8554	107.138	101.942	5.96006	5.84654
α-Endosulfan	23773.9	0.909609	33.3083	83.2707	48228.3	1.15481	41.7929	104.482	46987.1	2.27912	80.6963	201.741	46250.4	1.11781	40.5125	101.281	20772	1.24879	45.0446	112.612	4653.6	1.18971	43.0004	107.501	13402.2	1.18116	42.7047	106.762	105.006	11.435	10.8898
p,p DDE	20145.7	0.770791	40.1721	100.43	30237.6	0.724032	37.7986	94.4964	28930.1	1.40326	72.2773	180.693	31832.9	0.769358	40.0994	100.249	17638.7	1.06042	54.8741	137.185	2828.5	0.723117	37.7521	94.3803	8084.04	0.712464	37.2114	93.0284	98.3918	3.37468	3.42984
Dieldrin	19077.3	0.729913	33.1245	82.8112	38251.7	0.915928	41.0738	102.685	38998.8	1.89165	82.7713	206.928	37510.8	0.906586	40.6746	101.687	19180.5	1.15311	51.2099	128.025	3948.37	1.00942	45.069	112.673	10449.8	0.920963	41.289	103.223	97.6012	9.88051	10.1233
Endrin	8108.9	1.47125	45.0123	112.531	18740.3	1.74213	52.4542	131.136	17131.5	2.00882	59.7807	149.452	17926.3	1.63601	49.5389	123.847	10027.2	1.53093	46.652	116.63	2891.3	1.32988	41.1285	102.821	4986.45	1.34221	41.4673	103.668	106.34	5.37801	5.05737
β-Endosulfan	2415.51	0.438261	49.1104	122.776	4473.59	0.415873	46.5372	116.343	3351.07	0.392942	43.9014	109.754	4633.67	0.422884	47.343	118.358	3301.47	0.504062	56.6738	141.684	1195.03	0.549664	61.9154	154.789	1407.23	0.378786	42.2742	105.686	110.594	5.37817	4.86299
DDD	2397.44	0.434982	43.3507	108.377	4176.97	0.388299	38.9047	97.2616	3148.05	0.369136	37.0797	92.6991	3180.15	0.290231	29.5649	73.9122	3489.29	0.532738	52.6608	131.652	1242.77	0.571622	56.364	140.91	1543.49	0.415463	41.4917	103.729	99.4458	8.06381	8.10874
o,p DDT	8413.08	1.52644	56.5012	141.253	14605	1.35771	50.8392	127.098	12872.9	1.50946	55.9315	139.829	14497	1.32304	49.676	124.19	6979.23	1.06558	41.0361	102.59	2422.88	1.11442	42.6753	106.688	3572.06	0.961495	37.5435	93.8586	101.046	6.55277	6.48495
p,p DDT	2067.02	0.375032	39.4289	98.5723	4471.83	0.41571	43.4564	108.641	3016.63	0.353726	37.3194	93.2986	4356.28	0.397569	41.6603	104.151	2413.86	0.368543	38.7865	96.9662	1354.08	0.62282	63.9624	159.906	1512.46	0.40711	42.605	106.512	98.8374	5.57247	5.63802
SPME 70PPB SPIKE	RUN1	1	concentration	Recover2	RUN2	2	concentration	Recover2	RUN 3	3	concentration	Recover2	RUN4	4	concentration	Recover2	RUN5	5	concentration	Recover2	Average	SD	RSD
α-HCH	36771.1	9.93838	63.7058	91.0083	209590	15.3397	95.8568	136.938	373359	10.4344	66.6586	95.2266	541772	10.6649	68.0302	97.1859	169642	7.90898	51.626	73.7515	94.4736	3.1569	3.34156
HCB	13011.5	3.51671	36.4701	52.1001	78461.8	5.74256	62.1728	88.8183	331949	9.27714	102.988	147.125	263928	5.19546	55.8552	79.7932	137932	6.43061	70.1179	100.168	89.5933	10.2097	11.3956
β-HCH	18579.6	5.02164	453.796	648.28	13661.1	0.999846	91.4726	130.675	27279.2	0.762385	70.0797	100.114	50757.9	0.999177	91.4124	130.589	18175.8	0.847384	77.7373	111.053	113.919	15.4383	13.5521
Aldrin	22958.2	6.20507	61.638	88.0543	95026.7	6.95494	68.9681	98.5259	272425	7.61359	75.4066	107.724	367080	7.22603	71.6181	102.312	139944	6.52441	64.7596	92.5137	95.3514	6.31981	6.62792
Heptachlor Epoxide	20285.3	5.48265	94.4991	134.999	52928.5	3.8738	67.685	96.6928	141901	3.96578	69.2179	98.8828	217504	4.2816	74.4817	106.402	90683.6	4.22781	73.5852	105.122	101.775	4.71899	4.63669
o,p DDE	3601.49	0.973399	68.3537	97.6481	13192	0.965513	67.8172	96.8817	40213.3	1.12386	78.5891	112.27	55258.8	1.08778	76.1346	108.764	22461.5	1.04719	73.3735	104.819	102.028	5.73955	5.62546
α-Endosulfan	8547.8	2.31027	81.7741	116.82	30692.3	2.24635	79.5622	113.66	67942.1	1.89881	67.5367	96.481	100476	1.97789	70.2729	100.39	45744.4	2.13268	75.6289	108.041	107.364	6.66114	6.20427
p,p DDE	5352.26	1.44659	74.4767	106.395	24001.9	1.75668	90.2174	128.882	50192.4	1.40275	72.2513	103.216	85909.1	1.69113	86.8901	124.129	31584.3	1.47251	75.7924	108.275	105.962	2.55699	2.41312
Dieldrin	8718.8	2.35649	102.636	146.623	23207.8	1.69856	74.5198	106.457	53965.6	1.5082	66.3847	94.8353	100398	1.97635	86.391	123.416	35670.4	1.66301	73.0004	104.286	107.249	11.9005	11.0962
Endrin	11322.3	5.49669	155.601	222.288	12841.6	2.44375	71.7293	102.47	20894	2.52058	73.8401	105.486	31322.2	2.22052	65.5967	93.7095	19523.9	2.71838	79.2743	113.249	107.068	5.56081	5.19369
β-Endosulfan	1881.34	0.913343	103.718	148.168	4003.78	0.761917	86.3122	123.303	5768.76	0.695923	78.7268	112.467	9965.5	0.706482	79.9405	114.201	4958.4	0.690376	78.0892	111.556	112.741	1.34351	1.19168
DDD	3544.87	1.72094	165.823	236.89	3960.81	0.753739	73.7085	105.298	6478.28	0.781518	76.354	109.077	14241.5	1.00962	98.0781	140.112	4780.7	0.665634	65.3176	93.3108	102.562	8.23157	8.02595
o,p DDT	4326.57	2.10044	75.7631	108.233	10512.7	2.00056	72.4114	103.445	20691.3	2.49613	89.0412	127.202	40555.3	2.87508	101.758	145.368	13431.1	1.87006	68.0323	97.189	102.956	5.53824	5.37925
p,p DDT	2214.23	1.07495	108.728	155.326	3190.71	0.60719	62.4148	89.1641	6430.44	0.775746	79.1036	113.005	15723.7	1.1147	112.663	160.947	4550.84	0.63363	65.0327	92.9039	98.3577	12.8221	13.0362
NB: VALUES NOT INCLUDED IN THE RECOVERY CALCULATIONS WERE REGARDED AS OUTLIERS
	7 ng g¯¹ recoveries
	25 ng g¯¹ recoveries
	70 ng g¯¹ recoveries
	40 ng g¯¹

## Sheet: individual curves
Concentration(ng/g)	α-HCH	HCB	β-HCH	Aldrin	Heptachlor Epoxide	o,p DDE	α-Endosulfan	p,p DDE	Dieldrin	Endrin	β-Endosulfan	DDD	o,p DDT	p,p DDT
2	0.2384	0.3742	0.04699	0.1733	0.09911	0.03312	0.07571	0.05395	0.05435	0.06047	0.02668	0.02158	0.02597	0.02221
10	1.1825	1.3619	0.09714	0.7359	0.4094	0.1152	0.2368	0.1897	0.1927	0.2457	0.1097	0.09591	0.1375	0.07076
25	2.527	2.4718	0.2386	2.364	1.1266	0.3082	0.6373	0.4417	0.5223	0.5631	0.2065	0.2068	0.4181	0.2014
50	7.2245	4.826	0.4921	5.3734	2.768	0.6795	1.2985	0.9204	1.0366	1.5287	0.459	0.5021	1.3439	0.4916
100	16.443	8.9507	1.1226	10.014	5.874	1.4597	2.8887	1.9813	2.337	3.569	0.8763	1.044	2.8505	0.9948

## Sheet: Repeatability studies
		Intra Day
		Pesticides 50PPB	RUN 1	1	concentration	Run5	2	concentration	RUN3	3	concentration	RUN4	4	concentration	Run5	5	concentration	RUN 6	6	concentration	RUN 7	7	concentration	Average	SD	RSD
		α-HCH	39093.9	7.17284	47.2443	20724.2	7.52174	49.3211	48160.7	8.29875	53.9461	37219.8	6.92462	45.7668	14156.9	8.85297	57.2451	14123.9	7.8007	50.9815	10143.7	8.13916	52.9962	51.0716	3.99877	7.82974
		HCB	21167	3.88366	40.7166	10036.3	3.64262	37.9333	21307.7	3.67161	38.268	23361.5	4.34633	46.0593	5456.45	3.41218	35.2723	6541.65	3.61299	37.5911	4473.7	3.58964	37.3215	39.0232	3.49162	8.94755
		β-HCH	2497.38	0.458212	42.6768	1597.32	0.579739	53.6251	3539.97	0.609985	56.35	2527.21	0.470179	43.7549	807.87	0.5052	46.9099	839.1	0.46344	43.1478	719.33	0.577182	53.3947	48.5513	5.76528	11.8746
		Aldrin	27442.6	5.03509	50.1033	11237	4.07841	40.7699	24258.4	4.18005	41.7615	24937.3	4.63951	46.244	7389.14	4.62078	46.0613	8346.08	4.60959	45.9521	4867.25	3.90542	39.0822	44.282	3.86045	8.71787
		Heptachlor Epoxide	14094.7	2.58606	46.2226	8097.68	2.93901	52.1052	12702.8	2.18887	39.6028	11211.7	2.0859	37.8867	4230.37	2.64545	47.2125	4615.22	2.54901	45.6052	3457.35	2.77414	49.3573	45.4275	5.07733	11.1768
		o,p DDE	4141.32	0.759838	53.8257	1641.6	0.59581	42.6674	3304.25	0.569367	40.8685	3058.67	0.569056	40.8473	1035.9	0.647798	46.2039	1094.33	0.604405	43.2521	849.22	0.681404	48.4901	45.165	4.72832	10.469
		α-Endosulfan	8455.9	1.55146	55.5178	4153.79	1.5076	53.9999	8988.54	1.54885	55.4273	7809.31	1.4529	52.1072	1890.29	1.18209	42.7366	2238.72	1.23646	44.618	1601.54	1.28506	46.2995	50.1009	5.41119	10.8006
		Dieldrin	6007.4	1.10222	56.996	2121.76	0.770082	40.1361	5640.14	0.971873	50.3794	4786.93	0.890593	46.2535	1386.48	0.867032	45.0575	1693.65	0.935413	48.5286	1023.01	0.820851	42.7132	47.152	5.52772	11.7232
		p,p DDE	6593.4	1.20974	53.6298	3231.39	1.17282	52.052	6096.3	1.05048	46.8238	5757.2	1.07111	47.7055	1880.29	1.17584	52.181	2090.54	1.15462	51.2743	1513.76	1.21462	53.8386	51.0721	2.7631	5.4102
		Endrin	7646.28	1.40292	43.1351	5142.8	1.39675	42.9656	8437.81	1.45395	44.5371	9642.63	1.79398	53.8786	6417.86	1.74334	52.4875	5315.86	1.64783	49.8634	3158.73	1.54414	47.0149	47.6975	4.46283	9.35654
		β-Endosulfan	2521.12	0.462568	51.9044	1674.49	0.45478	51.0092	2281.49	0.393132	43.9232	2437.29	0.45345	50.8563	1716.59	0.466294	52.3326	1366.37	0.423552	47.4198	991.63	0.484758	54.4549	50.2715	3.50558	6.9733
		DDD	2870.28	0.526631	52.0791	1553.1	0.421811	42.0963	2848.21	0.490786	48.6653	2605.88	0.484816	48.0967	1855.25	0.503959	49.9199	1627.65	0.504544	49.9757	1052.63	0.514577	50.9312	48.8235	3.25012	6.65687
		o,p DDT	5909.87	1.08433	41.6653	4000.11	1.0864	41.735	7506.9	1.29354	48.686	6575.02	1.22326	46.3276	4589.2	1.24661	47.111	3691.11	1.14418	43.6739	1960.33	0.958306	37.4364	43.805	3.88492	8.86867
		p,p DDT	5303.64	0.973097	42.3792	3690.92	1.00243	43.6435	5256.12	0.905701	39.4742	5150.98	0.958324	41.7424	4117.52	1.11848	48.6457	3256.08	1.00933	43.941	2245.99	1.09795	47.7608	43.941	3.26699	7.43496
		Inter day		Run one done when doing intra, hence day one
		Pesticides 50PPB		DAY 1	1	concentration	DAY 2	2	concentration	DAY 3	3	concentration	DAY 4	4	concentration	DAY 5	5	concentration	DAY 6	6	concentration	DAY 7	7	concentration	Average	SD	RSD
		α-HCH		39093.9	7.17284	47.2443	17439.9	6.36223	42.4192	35964.1	7.63626	50.0027	27881.4	6.72027	44.5504	20412.2	6.78365	44.9277	24509.5	7.4367	48.8149	26829.5	6.51374	43.3211	45.8972	2.84808	6.20535
		HCB		21167	3.88366	40.7166	9167.7	3.34446	34.4903	13520.4	2.87079	29.0206	16917	4.07751	42.955	12696.3	4.2194	44.5935	14681.5	4.45468	47.3104	15268.1	3.70682	38.6746	39.6802	6.26807	15.7965
		β-HCH		2497.38	0.458212	42.6768	1061.45	0.387227	36.2817	2688.32	0.570811	52.8208	2061.21	0.496814	46.1544	1273.96	0.423379	39.5386	1577.63	0.478686	44.5213	2021.57	0.490802	45.6128	43.9438	5.26824	11.9886
		Aldrin		27442.6	5.03509	50.1033	13648.8	4.97921	49.5581	25653	5.4469	54.121	18265.4	4.40251	43.9318	16492	5.48084	54.4521	17932.1	5.44098	54.0632	21337	5.18025	51.5196	51.107	3.74328	7.3244
		Heptachlor Epoxide		14094.7	2.58606	46.2226	6868.8	2.5058	44.885	12347.5	2.62174	46.8174	12501.2	3.01317	53.3411	8393.1	2.7893	49.6101	7736.14	2.34731	42.2435	10113.5	2.45538	44.0447	46.7378	3.71954	7.95831
		o,p DDE		4141.32	0.759838	53.8257	2018.69	0.736436	52.2338	2978.86	0.632501	45.1634	2732.86	0.658701	46.9457	1668.02	0.554338	39.8461	1754.98	0.532498	38.3604	2651.22	0.64367	45.9231	46.0426	5.74344	12.4742
		α-Endosulfan		8455.9	1.55146	55.5178	3387.53	1.2358	44.5952	6967.6	1.47943	53.0253	6652.7	1.6035	57.3184	4426.75	1.47116	52.7389	4462.83	1.35412	48.6892	6032.92	1.46469	52.5152	52.0571	4.24838	8.16099
		Dieldrin		6007.4	1.10222	56.996	2521.92	0.920019	47.7472	5163.1	1.09628	56.6945	4524.3	1.09049	56.4006	2638.37	0.876817	45.5542	3399.87	1.03159	53.4108	3876.89	0.941242	48.8245	52.2325	4.79052	9.17152
		p,p DDE		6593.4	1.20974	53.6298	3348.3	1.22149	54.1321	5410.9	1.1489	51.0298	4531.4	1.0922	48.607	3184.6	1.05835	47.1602	3508.04	1.06441	47.4194	4867.66	1.18178	52.4352	50.6305	2.91897	5.76525
		Endrin		7646.28	1.40292	43.1351	3324.39	1.21277	37.9112	8272.73	1.75655	52.8502	5407.13	1.30328	40.3978	3775.4	1.25469	39.0629	5057.06	1.53442	46.7478	4732.38	1.14894	36.1577	42.3232	5.81479	13.739
		β-Endosulfan		2521.12	0.462568	51.9044	1247.48	0.455092	51.0451	2028.15	0.430637	48.2341	1911.32	0.460686	51.688	1058.63	0.351818	39.1744	1579.25	0.479178	53.8135	1524.61	0.370149	41.2815	48.163	5.69814	11.8309
		DDD		2870.28	0.526631	52.0791	1357.13	0.495093	49.0756	2134.78	0.453278	45.0931	1724.74	0.415714	41.5156	1147.93	0.381495	38.2567	1531.8	0.46478	46.1886	2025.65	0.491793	48.7612	45.8528	4.74015	10.3377
		o,p DDT		5909.87	1.08433	41.6653	2890.94	1.05464	40.6692	6202.52	1.31698	49.4725	3549.63	0.855568	33.9888	2711.84	0.901234	35.5213	3668.58	1.11312	42.6317	4736.59	1.14996	43.8679	41.1167	5.20096	12.6493
		p,p DDT		5303.64	0.973097	42.3792	2028.28	0.739935	32.3291	4590.89	0.974784	42.4519	3855.81	0.929366	40.4942	3646.53	1.21186	52.6708	3154.65	0.957187	41.6934	3610.35	0.87653	38.2168	41.4622	6.08809	14.6835
